# Supplementary material for: Endoscopic Ultrasound Fine-Needle Biopsy versus Fine-Needle Aspiration for Tissue Sampling of Abdominal Lymph Nodes: A Propensity Score Matched Multicenter Comparative Study
Source: Cancers (Basel). 2021 Aug 26;13(17):4298. doi: 10.3390/cancers13174298 (PMC8428361; doi:10.3390/cancers13174298)
Supplement: Supplementary file 1 [file cancers-13-04298-s001.zip]

Archive with 1 entries (1 files):
- cancers-1320789-supplementary.pdf
